# Supplementary material for: Maximal point‐polyserial correlation for non‐normal random distributions
Source: Br J Math Stat Psychol. 2024 Oct 22;78(1):341–77. doi: 10.1111/bmsp.12362 (PMC11701425; doi:10.1111/bmsp.12362)
Supplement: Supplementary file 1 — Appendix: S1 [file BMSP-78-341-s001.zip]

Archive with 4 entries (4 files):
- Rcode_biserial uniform - COPULAS.R
- Rcode_maximum_point_polyserial_correlation.R
- Rcode_polyserial uniform -  COPULAS.R
- Rcode_real_data.R
