# Supplementary material for: Maximal point‐polyserial correlation for non‐normal random distributions
Source: Br J Math Stat Psychol. 2024 Oct 22;78(1):341–77. doi: 10.1111/bmsp.12362 (PMC11701425; doi:10.1111/bmsp.12362)
Supplement: Supplementary file 1 — Appendix: S1 [file BMSP-78-341-s001.zip › Rcode_maximum_point_polyserial_correlation.R]

#########################################################################
##################### SECTIONS 3 and 4 of the paper #####################
#########################################################################
library(Rsolnp) # for the optimization
#########################################################################
########################## NORMAL distribution ##########################
#########################################################################
# the ratio between Pearson's point-polyserial and polyserial correlations
# is constant 
# The polyserial function returns the maximal point-polyserial correlation
# between a standard normal rv and a discrete rv with probabilities in p and CIS
polyserial <- function(p)
{
k <- length(p)
F <- cumsum(p)
F[k]<-1
i <- 1:k
sum(dnorm(qnorm(F)))/sqrt(sum(p*i^2)-(sum(i*p))^2)
}
# examples
p <- rep(1/4,4)     
polyserial(p)
p <- c(0.4,0.3,0.2,0.1)
polyserial(p)
p <- c(0.1,0.4,0.4,0.1)
polyserial(p)
### PLOT
par(mai=c(0.4,0.7,0.2,0), mgp=c(2.5,1,0))
pdf("maxpolynormal.pdf", width=16, height=4)
k <- 10
par(mai=c(0.4,0.7,0.2,0), mgp=c(2.5,1,0))
prob   <- numeric(0)
names  <- numeric(0)
maxrho <- numeric(9)
# for k going from 2 to 10
# the routine computes the maximum point-polyserial correlation for a given k
# and the corresponding discrete distribution p (CIS are used)
for(k in 2:10)
{
p <- rep(1/k,k)
fn1 <- function(p)
       {
         F <- head(cumsum(p),-1)
         i <- 1:k
         -sum(dnorm(qnorm(F)))/sqrt(sum(p*i^2)-(sum(i*p))^2)
       }
fnB <- function(p){sum(p)}
sol <- solnp(pars=p, fun=fn1, eqfun = fnB,  eqB=1, LB=rep(0,k), UB=rep(1,k))
sum(sol$pars)
print(sol$pars)                         # prints the probabilities
t <- qnorm(head(cumsum(sol$pars),-1))   # threshold of F_i on X
print(t)                                # prints the thresholds
diff(t)                                 # prints the spacings
print(tail(-sol$values,1))              # print the maximum point-polyserial correlation
prob <- c(prob,sol$pars,NA)
names<-c(names,1:k,"")
maxrho[k-1] <- -tail(sol$values,1)
}
prob<-head(prob,-1)
names<-head(names,-1)
barplot(prob,names.arg=names, cex.names=0.6, ylim=c(0,0.575), ylab=expression(p[i]))
for(k in 2:10)
{
text(1.25+4*(k-2)+1.25*sum(1:(k-3))*(k>3)+0.25*(k>2)+0.25*(k>3),0.55,labels=round(maxrho[k-1],4))
}
dev.off()
######################################################
### OPTimization with non-assigned support values x_i
#par(mai=c(0.4,0.9,0.2,0),mgp=c(2.5,1,0))
#pdf("maxpolyexp.pdf",width=16,height=4)
#par(mai=c(0.4,0.9,0.2,0),mgp=c(2.5,1,0))
# for STANDARD NORMAL distribution
# for k going from 2 to 10
# the routine computes the maximum polyserial correlation,
# the corresponding optimal probabilities p.i and the scores c.i
s      <- numeric(0)
prob   <- numeric(0)
names  <- numeric(0)
maxrho <- numeric(9)
for(k in 2:10)
{
  p <- rep(1/k,k)
  fn1 <- function(p)
  {
    F <- cumsum(p)#[-length(p)]
    F[k]<-1
    F. <- c(0,F[-k])
    c.i <- (dnorm(qnorm(F.))-dnorm(qnorm(F)))/p
    -sqrt(sum(c.i^2*p))
  }
  fnB <- function(p){sum(p)}
  sol <- solnp(pars=p, fun=fn1, eqfun = fnB,  eqB=1, LB=rep(0,k), UB=rep(1,k))
  sum(sol$pars)
  print(sol$pars)            # prints the probabilities
  F <- cumsum(sol$pars)
  F[k]<-1
  F. <- c(0,F[-k])
  c.i <- (dnorm(qnorm(F.))-dnorm(qnorm(F)))/sol$pars
  print(c.i)                 # prints the optimal scores
  s <- c(s, c.i + ifelse(k>2,tail(s,1)+3-min(c.i),0))
  print(tail(-sol$values,1)) # prints the maximum polyserial correlation
  prob        <- c(prob,sol$pars)
  maxrho[k-1] <- -tail(sol$values,1)
}
# stick plots
op<-par()
par(mai=c(0.4,0.7,0.2,0),mgp=c(2.5,1,0))
plot(s, prob, type="h", axes=FALSE, ylim=c(0,max(prob)*1.1),ylab=expression(p[i]))
points(s, prob, pch=20)
axis(2)
abline(h=0)
# 
x.lab <- cumsum(1:9)+0.5*(1:9)
for(k in 1:9)
{
  text((s[floor(x.lab[k])]+s[ceiling(x.lab[k])])/2,max(prob)*1.1,labels=round(maxrho[k],4), pos=1)
  mtext(at=(s[floor(x.lab[k])]+s[ceiling(x.lab[k])])/2,text=paste("k=", k+1, sep=""), side=1)
}
par(op)


##################################
###### UNIFORM distribution ######
##################################
# for k going from 2 to 10
# the routine computes the maximum point-polyserial correlation for a given k
# and the corresponding probabilities p.i (CIS are used)
maxrho <- numeric(9)
for(k in 2:10)
{
p   <- rep(1/k,k)
fn1 <- function(p)
       {
         F <- cumsum(p)[-length(p)]
         i<- 1:k
         # expression for the maximal point-polyserial correlation (with reversed sign)
         -(1/2*(k-sum(F^2))-1/2*sum(i*p))/sqrt(1/12)/sqrt(sum(p*i^2)-(sum(i*p))^2)
       }
fnB <- function(p){sum(p)}
sol <- solnp(pars=p, fun=fn1, eqfun = fnB,  eqB=1, LB=rep(0,k), UB=rep(1,k))
print(sol$pars) # prints the probabilities
print(tail(-sol$values,1)) # prints the maximum point-polyserial correlation
maxrho[k-1] <- -tail(sol$values,1)
}
# the distribution maximizing the point-polyserial correlation is the discrete uniform
# with constant probabilities p.i=1/k


#######################################
###### EXPONENTIAL distribution #######
#######################################

par(mai=c(0.4,0.9,0.2,0),mgp=c(2.5,1,0))
pdf("maxpolyexp.pdf",width=16,height=4)
par(mai=c(0.4,0.9,0.2,0),mgp=c(2.5,1,0))
# for k going from 2 to 10
# the routine computes the maximum polyserial correlation
# and the corresponding probabilities p_i (CIS are used)
prob   <- numeric(0)
names  <- numeric(0)
maxrho <- numeric(9)
for(k in 2:10)
{
p <- rep(1/k,k)
fn1 <- function(p)
      {
        F <- cumsum(p)[-length(p)]
        i <- 1:k
        -(-sum((log(1-F)-1)*(1-F))+1-sum(i*p))/sqrt(sum(p*i^2)-(sum(i*p))^2)
     }
fnB <- function(p){sum(p)}
sol <- solnp(pars=p, fun=fn1, eqfun = fnB,  eqB=1, LB=rep(0,k), UB=rep(1,k))
sum(sol$pars)
print(sol$pars)            # prints the probabilities
print(tail(-sol$values,1)) # prints the maximum polyserial correlation
t <- qexp(head(cumsum(sol$pars),-1))   # threshold of F_i on X
print(diff(t))                          # prints the spacing between thresholds
prob        <- c(prob,sol$pars,NA)
names       <-c(names,1:k,"")
maxrho[k-1] <- -tail(sol$values,1)
}
# the distribution maximizing the point-polyserial correlation has decreasing pi's (for k<=7)
prob <-head(prob,-1)
names<-head(names,-1)
barplot(prob,names.arg=names,cex.names=0.6,ylim=c(0,0.9),ylab=expression(p[i]))
for(k in 2:10)
{
text(1.25+4*(k-2)+1.25*sum(1:(k-3))*(k>3)+0.25*(k>2)+0.25*(k>3),0.875,labels=round(maxrho[k-1],4))
#text(1.25+4*(k-2)+1.25*sum(1:(k-3))*(k>3)+0.25*(k>2)+0.25*(k>3),0.05,labels="*")
#text(k*1.25,0.05,labels="*")
}
dev.off()

### OPTimization with non-assigned support values x.i
#par(mai=c(0.4,0.9,0.2,0),mgp=c(2.5,1,0))
#pdf("maxpolyexp.pdf",width=16,height=4)
#par(mai=c(0.4,0.9,0.2,0),mgp=c(2.5,1,0))
# for k going from 2 to 10
# the routine computes the maximum polyserial correlation
# the optimal probabilities p.i and the optimal scores c.i
prob   <- numeric(0)
names  <- numeric(0)
maxrho <- numeric(9)
s      <- numeric(0)
c.log <- function(x) {
  a <- ifelse(x <= 0, 0, log(x))
  return(a)
}
for(k in 2:10)
{
  p <- rep(1/k,k)
  fn1 <- function(p)
  {
    F <- cumsum(p)#[-length(p)]
    F. <- c(0,F[-k])
    c.i <- ((c.log(1-F)-1)*(1-F)-(c.log(1-F.)-1)*(1-F.))/p
    -sqrt(sum(((c.log(1-F)-1)*(1-F)-(c.log(1-F.)-1)*(1-F.))^2/p)-1)
  }
  fnB <- function(p){sum(p)}
  sol <- solnp(pars=p, fun=fn1, eqfun = fnB,  eqB=1, LB=rep(0,k), UB=rep(1,k))
  sum(sol$pars)
  print(sol$pars)            # prints the probabilities
  F <- cumsum(sol$pars)
  F. <- c(0,F[-k])
  x.i <- ((c.log(1-F)-1)*(1-F)-(c.log(1-F.)-1)*(1-F.))/sol$pars
  s  <-  c(s,x.i + ifelse(k>2,tail(s,1)+2,0))
  print(tail(-sol$values,1)) # prints the maximum polyserial correlation
  prob        <- c(prob,sol$pars)
  names       <-c(names,1:k,"")
  maxrho[k-1] <- -tail(sol$values,1)
}
# stick plots
op<-par()
par(mai=c(0.2,0.9,0.1,0),mgp=c(2.5,1,0))
plot(s, prob, type="h", axes=FALSE, ylim=c(0,max(prob)*1.1),ylab=expression(p[i]))
points(s, prob, pch=20)
axis(2)
abline(h=0)
for(k in 1:9)
{
  text(s[sum(2:(k+1))],max(prob)*1.1,labels=round(maxrho[k],4), pos=2)
  mtext(at=s[sum(2:(k+1))],text=paste("k=", k+1, sep=""), side=1,pos=2)
}
par(op)


###################################
####### PARETO distribution #######
###################################
par(mai=c(0.4,0.7,0.2,0),mgp=c(2.5,1,0))
pdf("maxpolypareto.pdf",width=16,height=4)
#
# for Pareto distribution
# for k going from 2 to 10
# the function computes the maximal polyserial correlation and the corresponding configuration p_i
# CIS are used
prob <- numeric(0)
names <- numeric(0)
maxrho <- numeric(9)
alpha <- 6
for(k in 2:10)
{
  #p <- 2*(k:1)/(k*(k+1)) # assign starting values with care!
  p <- 1/2^(0:(k-1))/(2-1/2^(k-1))
  fn1 <- function(p)
  {
    k <- length(p)
    F <- cumsum(p)[-length(p)]
    i <- 1:k
    -alpha/(alpha-1)*(1+sum(1/(1-F)^((1-alpha)/alpha))-sum(i*p))/sqrt(alpha/(alpha-1)^2/(alpha-2))/sqrt(sum(p*i^2)-(sum(i*p))^2)
  }
  fnB <- function(p){sum(p)}
  sol <- solnp(pars=p, fun=fn1, eqfun = fnB,  eqB=1, LB=rep(0,k), UB=rep(1,k))
  sum(sol$pars)
  print(sol$pars)            # prints the probabilities
  print(tail(-sol$values,1)) # prints the maximum point-polyserial correlation
  prob        <- c(prob,sol$pars,NA)
  names       <- c(names,1:k,"")
  maxrho[k-1] <- -tail(sol$values,1)
}
prob  <- head(prob,-1)
names <- head(names,-1)
barplot(prob,names.arg=names,cex.names=0.6,ylim=c(0,1),ylab=expression(p[i]))
for(k in 2:10)
{
  text(1.25+4*(k-2)+1.25*sum(1:(k-3))*(k>3)+0.25*(k>2)+0.25*(k>3),0.975,labels=round(maxrho[k-1],4))
}
dev.off()

### OPTimization with non-assigned support values x.i
# for k going from 2 to 10
# the routine computes the maximum polyserial correlation
# the optimal probabilities p.i and the optimal scores c.i
s   <- numeric(0)
prob <- numeric(0)
names <- numeric(0)
maxrho <- numeric(9)
alpha <- 6
for(k in 2:10)
{
  p <- rep(1/k,k)
  fn1 <- function(p)
  {
    k <- length(p)
    F <- cumsum(p)[-k]
    F. <- c(0,F[-(k-1)])
    mm <- (alpha/(1-alpha))^2*(sum(((1-F)^((alpha-1)/alpha)-(1-F.)^((alpha-1)/alpha))^2/p[-k]))+(alpha/(1-alpha))^2*((1-F[k-1])^((alpha-1)/alpha))^2/p[k]
    N <- mm-(alpha/(alpha-1))^2
    corr <- N/sqrt(N)/(sqrt(alpha/(alpha-1)^2/(alpha-2)))
    return(-corr)
  }
  fnB <- function(p){sum(p)}
  sol <- solnp(pars=p, fun=fn1, eqfun = fnB,  eqB=1, LB=rep(0,k), UB=rep(1,k))
  sum(sol$pars)
  print(sol$pars)            # prints the probabilities
  print(tail(-sol$values,1)) # prints the maximum point-polyserial correlation
  F <- cumsum(sol$pars)
  F[k] <- 1
  F. <- c(0,F[-(k)])
  c.i<-(alpha/(1-alpha))*(((1-F)^((alpha-1)/alpha)-(1-F.)^((alpha-1)/alpha))/sol$pars)
  c.i
  s <- c(s, c.i + ifelse(k>2,tail(s,1)+2,0))
  prob        <- c(prob,sol$pars)
  maxrho[k-1] <- -tail(sol$values,1)
}
# stick plots
op<-par()
par(mai=c(0.4,0.7,0.2,0),mgp=c(2.5,1,0))
plot(s, prob, type="h", axes=FALSE, ylim=c(0,max(prob)*1.1),ylab=expression(p[i]))
points(s, prob, pch=20)
axis(2)
abline(h=0)
# 
for(k in 1:9)
{
  text(s[sum(2:(k+1))],max(prob)*1.1,labels=round(maxrho[k],4), pos=2)
  mtext(at=s[sum(2:(k+1))],text=paste("k=", k+1, sep=""), side=1,pos=2)
}
par(op)

###################################
###### LOGISTIC distribution ######
###################################
par(mai=c(0.4,0.7,0.2,0), mgp=c(2.5,1,0))
pdf("maxpolylogistic.pdf", width=16, height=4)
par(mai=c(0.4,0.7,0.2,0), mgp=c(2.5,1,0))
# for k going from 2 to 10
# the routine computes the maximum point-polyserial correlation
# and the corresponding probabilities p.i
# CIS are used
prob   <- numeric(0)
names  <- numeric(0)
maxrho <- numeric(9)
for(k in 2:10)
{
  p <- rep(1/k,k)
  fn1 <- function(p)
        {
          k <- length(p)
          F <- cumsum(p)[-length(p)]
          i <- 1:k
          (sum(F*log(F/(1-F))+log(1-F)))/sqrt(pi^2/3)/sqrt(sum(p*i^2)-(sum(i*p))^2)
          }
  fnB <- function(p){sum(p)}
  sol <- solnp(pars=p, fun=fn1, eqfun = fnB,  eqB=1, LB=rep(0,k), UB=rep(1,k))
  sum(sol$pars)
  print(sol$pars)            # prints the probabilities
  print(tail(-sol$values,1)) # prints the maximum point-polyserial correlation
  prob <- c(prob,sol$pars,NA)
  names<-c(names,1:k,"")
  maxrho[k-1] <- -tail(sol$values,1)
}
prob  <- head(prob,-1)
names <- head(names,-1)
barplot(prob,names.arg=names,cex.names=0.6,ylim=c(0,0.625),ylab=expression(p[i]))
# all the k-point distributions are -as expected - symmetrical
for(k in 2:10)
{
  text(1.25+4*(k-2)+1.25*sum(1:(k-3))*(k>3)+0.25*(k>2)+0.25*(k>3),0.6,labels=round(maxrho[k-1],4))
}
dev.off()

### OPTimization with non-assigned support values x.i
# for k going from 2 to 10
# the routine computes the maximum polyserial correlation
# the optimal probabilities p.i and the optimal scores c.i

s      <- numeric(0)
prob   <- numeric(0)
names  <- numeric(0)
maxrho <- numeric(9)
for(k in 2:10)
{
  p <- rep(1/k,k)
  fn1 <- function(p)
  {
    k   <- length(p)
    F   <- cumsum(p)[-length(p)]
    F.  <- c(0, F[-(k-1)])
    c.i <- (F*c.log(F/(1-F))+c.log(1-F) - F.*c.log(F./(1-F.))-log(1-F.))/p[-k]
    c.i <- c(c.i, (-F[k-1]*c.log(F[k-1]/(1-F[k-1]))-log(1-F[k-1]))/p[k])
    N <- sum(c.i^2*p)
    D <- sqrt(sum(c.i^2*p) * pi^2/3)
    -N/D
  }
  fnB <- function(p){sum(p)}
  sol <- solnp(pars=p, fun=fn1, eqfun = fnB,  eqB=1, LB=rep(0,k), UB=rep(1,k))
  sum(sol$pars)
  print(sol$pars)            # prints the probabilities
  print(tail(-sol$values,1)) # prints the maximum point-polyserial correlation
  p <- sol$pars
  prob<-c(prob,p)
  F   <- cumsum(p)[-length(p)]
  F.  <- c(0, F[-(k-1)])
  c.i <- (F*c.log(F/(1-F))+c.log(1-F) - F.*c.log(F./(1-F.))-log(1-F.))/p[-k]
  c.i <- c(c.i, (-F[k-1]*c.log(F[k-1]/(1-F[k-1]))-log(1-F[k-1]))/p[k])
  s <- c(s, c.i + ifelse(k>2,tail(s,1)+3-min(c.i),0))
  print(c.i)
  maxrho[k-1] <- -tail(sol$values,1)
}
# stick plots
op<-par()
par(mai=c(0.4,0.7,0.2,0),mgp=c(2.5,1,0))
plot(s, prob, type="h", axes=FALSE, ylim=c(0,max(prob)*1.1),ylab=expression(p[i]))
points(s, prob, pch=20)
axis(2)
abline(h=0)
# 
x.lab <- cumsum(1:9)+0.5*(1:9)
for(k in 1:9)
{
  text((s[floor(x.lab[k])]+s[ceiling(x.lab[k])])/2,max(prob)*1.1,labels=round(maxrho[k],4), pos=1)
  mtext(at=(s[floor(x.lab[k])]+s[ceiling(x.lab[k])])/2,text=paste("k=", k+1, sep=""), side=1)
}
par(op)

################################
###### POWER distribution ######
################################
par(mai=c(0.4,0.7,0.2,0),mgp=c(2.5,1,0))
pdf("maxpolypoweralpha2.pdf",width=16,height=4)
par(mai=c(0.4,0.7,0.2,0),mgp=c(2.5,1,0))
# for a power distribution, with parameter alpha(=2)
# for k going from 2 to 10
# the routine computes the maximum point-polyserial correlation
# and the corresponding probabilities p.i
# CIS are used
prob   <- numeric(0)
names  <- numeric(0)
maxrho <- numeric(9)
alpha <- 2
for(k in 2:10)
{
p <- rep(1/k,k)
fn1 <- function(p)
        {
          k <- length(p)
          F <- cumsum(p)[-length(p)]
          i <- 1:k
          -alpha/(alpha+1)*(k-sum(F^((alpha+1)/alpha))-sum(i*p))/sqrt(alpha/(alpha+1)^2/(alpha+2))/sqrt(sum(p*i^2)-(sum(i*p))^2)
        }
fnB <- function(p){sum(p)}
sol <- solnp(pars=p, fun=fn1, eqfun = fnB,  eqB=1, LB=rep(0,k), UB=rep(1,k))
sum(sol$pars)
print(sol$pars)            # prints the probabilities
print(tail(-sol$values,1)) # prints the maximum point-polyserial correlation
prob  <- c(prob,sol$pars,NA)
names <-c(names,1:k,"")
maxrho[k-1] <- -tail(sol$values,1)
}
prob  <- head(prob,-1)
names <- head(names,-1)
barplot(prob,names.arg=names,cex.names=0.6,ylim=c(0,.675),ylab=expression(p[i]))
for(k in 2:10)
{
text(1.25+4*(k-2)+1.25*sum(1:(k-3))*(k>3)+0.25*(k>2)+0.25*(k>3),0.65,labels=round(maxrho[k-1],4))
#text(1.25+4*(k-2)+1.25*sum(1:(k-3))*(k>3)+0.25*(k>2)+0.25*(k>3),0.05,labels="*")
#text(k*1.25,0.05,labels="*")
}
dev.off()

### OPTimization with non-assigned support values x_i
# for k going from 2 to 10
# the routine computes the maximum polyserial correlation
# the optimal probabilities p.i and the optimal scores c.i
s      <- numeric(0)
prob   <- numeric(0)
names  <- numeric(0)
maxrho <- numeric(9)
alpha <- 2
for(k in 2:10)
{
  p <- rep(1/k,k)
  fn1 <- function(p)
  {
    k <- length(p)
    F <- cumsum(p)
    F. <- c(0,F[-k])
    c.i <- alpha/(alpha+1)*(F^((alpha+1)/alpha) - F.^((alpha+1)/alpha))/p
    N <- sum(c.i^2*p) - (alpha/(alpha+1))^2
    D <- sqrt(N*alpha/(alpha+1)^2/(alpha+2))
    -N/D
  }
  fnB <- function(p){sum(p)}
  sol <- solnp(pars=p, fun=fn1, eqfun = fnB,  eqB=1, LB=rep(0,k), UB=rep(1,k))
  sum(sol$pars)
  print(sol$pars)            # prints the probabilities
  print(tail(-sol$values,1)) # prints the maximum point-polyserial correlation
  F <- cumsum(p)
  F. <- c(0,F[-k])
  c.i <- alpha/(alpha+1)*(F^((alpha+1)/alpha) - F.^((alpha+1)/alpha))/p
  s <- c(s, c.i + ifelse(k>2,(k-2)*1.5,0))
  print(c.i)
  prob  <- c(prob,sol$pars)
  maxrho[k-1] <- -tail(sol$values,1)
}
# stick plots
op<-par()
par(mai=c(0.4,0.7,0.2,0),mgp=c(2.5,1,0))
plot(s, prob, type="h", axes=FALSE, ylim=c(0,max(prob)*1.1),ylab=expression(p[i]))
points(s, prob, pch=20)
axis(2)
abline(h=0)
# 
x.lab <- cumsum(1:9)+0.5*(1:9)
for(k in 1:9)
{
  #text((s[floor(x.lab[k])]+s[ceiling(x.lab[k])])/2,max(prob)*1.1,labels=round(maxrho[k],4), pos=1)
  text(0.5+1.5*(k-1)*(k>1),max(prob)*1.1,labels=round(maxrho[k],4), pos=1)
  #mtext(at=(s[floor(x.lab[k])]+s[ceiling(x.lab[k])])/2,text=paste("k=", k+1, sep=""), side=1,pos=1)
  mtext(at=0.5+1.5*(k-1)*(k>1),text=paste("k=", k+1, sep=""), side=1)
  points(0:1+(k-1)*1.5,c(0,0),pch="|",col="grey",cex=.5)
  mtext(at=0+(k-1)*1.5,c(0,0),text=0,col="grey",side=1,cex=.75,line=-3/4)
  mtext(at=1+(k-1)*1.5,c(0,0),text=1,col="grey",side=1,cex=.75,line=-3/4)
  }
par(op)

# POWER distribution
# maximal point-polyserial correlation for a power rv, varying alpha and k,
# in case of CIS and equal-probability discretization
# 
rhopp.power <- Vectorize(function(k, alpha=2)
{
i <- 1:(k-1)
(k/2-1/2-sum((i/k)^((alpha+1)/alpha)))/sqrt((k^2-1)/12/alpha/(alpha+2))
}
)
rhopp.power(2,2)
# Figure 10
pdf("limitmaxrhoPP.pdf",width=9,height=6)
par(mai=c(0.8,0.8,0.1,0.1),mgp=c(2.75,1,0),las=1,cex=1.1)
plot(function(x) sqrt(3*x*(x+2))/(2*x+1),xlim=c(0,5),xlab=expression(alpha),ylab="maximum point-polyserial rho")
plot(function(x) rhopp.power(3,x),xlim=c(0,5),add=TRUE,col="red",pch=17)
plot(function(x) rhopp.power(5,x),xlim=c(0,5),add=TRUE,col="blue",pch=15)
text(5.05,sqrt(3)/2+0.1,expression(k==infinity))
text(5.05,sqrt(3)/2+0.02,expression(k==5),col="blue")
text(5.05,sqrt(3)/2-0.055,expression(k==3),col="red")
abline(h=sqrt(3)/2,lty=3)
axis(2,at=sqrt(3)/2,expression(sqrt(3)/2))
dev.off()
