# Supplementary material for: Maximal point‐polyserial correlation for non‐normal random distributions
Source: Br J Math Stat Psychol. 2024 Oct 22;78(1):341–77. doi: 10.1111/bmsp.12362 (PMC11701425; doi:10.1111/bmsp.12362)
Supplement: Supplementary file 1 — Appendix: S1 [file BMSP-78-341-s001.zip › Rcode_polyserial uniform - COPULAS.R]

# SECTION 4.3 of the paper
library(copula)
library(cubature)
set.seed(12345)

# GUMBEL COPULA
# we consider values of linear correlation rho from 0.05 to 0.95 with constant step=0.05
rho.v <- (1:19)/20
ratio.g <- numeric(length(rho.v))
for(i in 1:length(rho.v))
{
  # irho computes the value of the copula parameter theta inducing the desired value of linear correlation
  theta <- iRho(gumbelCopula(dim=2),rho.v[i])
  cop <- gumbelCopula(param=theta, dim=2)
  # this is the integrand function we have to use in order to compute
  # the point-polyserial correlation
  integrand <- function(arg)
  {
    u1 <- arg[1]
    u2 <- arg[2]
    u1*dCopula(c(u1,u2), cop)
  }
  
  res.1 <- cuhre(f = integrand,
                 lowerLimit = c(0, 0),
                 upperLimit = c(1, 1/3),
                 relTol = 1e-4, absTol= 1e-12)
  
  res.2 <- cuhre(f = integrand,
                 lowerLimit = c(0, 1/3),
                 upperLimit = c(1, 2/3),
                 relTol = 1e-4, absTol= 1e-12)
  
  res.3 <- cuhre(f = integrand,
                 lowerLimit = c(0, 2/3),
                 upperLimit = c(1, 1),
                 relTol = 1e-4, absTol= 1e-12)
  
  
  rho.pp <-(res.1$integral + 2*res.2$integral + 3*res.3$integral - 1)/sqrt(1/12*2/3)
  
  ratio.g[i]<-(rho.pp/rho.v[i])
}
plot(ratio)

# the same code chunk is replicated for other parametric copulas
# CLAYTON COPULA
rho.v <- (1:19)/20
ratio.cl <- numeric(length(rho.v))
for(i in 1:length(rho.v))
{
  theta <- iRho(claytonCopula(dim=2),rho.v[i])
  cop <- claytonCopula(param=theta, dim=2)
  integrand <- function(arg)
  {
    u1 <- arg[1]
    u2 <- arg[2]
    u1*dCopula(c(u1,u2), cop)
  }
  
  res.1 <- cuhre(f = integrand,
                 lowerLimit = c(0, 0),
                 upperLimit = c(1, 1/3),
                 relTol = 1e-4, absTol= 1e-12)
  
  res.2 <- cuhre(f = integrand,
                 lowerLimit = c(0, 1/3),
                 upperLimit = c(1, 2/3),
                 relTol = 1e-4, absTol= 1e-12)
  
  res.3 <- cuhre(f = integrand,
                 lowerLimit = c(0, 2/3),
                 upperLimit = c(1, 1),
                 relTol = 1e-4, absTol= 1e-12)
  
  
  rho.pp <-(res.1$integral + 2*res.2$integral + 3*res.3$integral - 1)/sqrt(1/12*2/3)
  
  ratio.cl[i]<-(rho.pp/rho.v[i])
}


# FRANK COPULA
rho.v <- (1:19)/20
ratio.f <- numeric(length(rho.v))
for(i in 1:length(rho.v))
{
  theta <- iRho(frankCopula(dim=2),rho.v[i])
  cop <- frankCopula(param=theta, dim=2)
  integrand <- function(arg)
  {
    u1 <- arg[1]
    u2 <- arg[2]
    u1*dCopula(c(u1,u2), cop)
  }
  
  res.1 <- cuhre(f = integrand,
                 lowerLimit = c(0, 0),
                 upperLimit = c(1, 1/3),
                 relTol = 1e-4, absTol= 1e-12)
  
  res.2 <- cuhre(f = integrand,
                 lowerLimit = c(0, 1/3),
                 upperLimit = c(1, 2/3),
                 relTol = 1e-4, absTol= 1e-12)
  
  res.3 <- cuhre(f = integrand,
                 lowerLimit = c(0, 2/3),
                 upperLimit = c(1, 1),
                 relTol = 1e-4, absTol= 1e-12)
  
  
  rho.pp <-(res.1$integral + 2*res.2$integral + 3*res.3$integral - 1)/sqrt(1/12*2/3)
  
  ratio.f[i] <- rho.pp/rho.v[i]
}

# GAUSS COPULA
rho.v <- (1:19)/20
ratio.normal <- numeric(length(rho.v))
for(i in 1:length(rho.v))
{
  theta <- iRho(normalCopula(dim=2),rho.v[i])
  cop <- normalCopula(param=theta, dim=2)
  integrand <- function(arg)
  {
    u1 <- arg[1]
    u2 <- arg[2]
    u1*dCopula(c(u1,u2), cop)
  }
  
  res.1 <- cuhre(f = integrand,
                 lowerLimit = c(0, 0),
                 upperLimit = c(1, 1/3),
                 relTol = 1e-4, absTol= 1e-12)
  
  res.2 <- cuhre(f = integrand,
                 lowerLimit = c(0, 1/3),
                 upperLimit = c(1, 2/3),
                 relTol = 1e-4, absTol= 1e-12)
  
  res.3 <- cuhre(f = integrand,
                 lowerLimit = c(0, 2/3),
                 upperLimit = c(1, 1),
                 relTol = 1e-4, absTol= 1e-12)
  
  
  rho.pp <-(res.1$integral + 2*res.2$integral + 3*res.3$integral - 1)/sqrt(1/12*2/3)
  
  ratio.normal[i] <- rho.pp/rho.v[i]
}

pdf("copulaspoly.pdf", width=8, height=4)
op<-par(mai=c(0.75,0.75,0.1,0.1), mgp=c(2.5,1,0))
plot(rho.v,ratio.g, ylim=c(0.9,0.95),pch=14,ylab="ratio",xlab=expression(rho))
axis(1, at=c(0.05,0.95))
points(rho.v,ratio.cl, col="red", pch=15)
points(rho.v,ratio.normal, col="blue", pch=16)
points(rho.v,ratio.f, col="green", pch=17)
leg <- c("Gumbel","Clayton","Gauss","Frank")
legend("bottomright", legend=leg, pch=c(14,15,16,17),col=c("black", "red", "blue", "green"), text.col=c("black", "red", "blue", "green"))
dev.off()
