# Supplementary material for: Maximal point‐polyserial correlation for non‐normal random distributions
Source: Br J Math Stat Psychol. 2024 Oct 22;78(1):341–77. doi: 10.1111/bmsp.12362 (PMC11701425; doi:10.1111/bmsp.12362)
Supplement: Supplementary file 1 — Appendix: S1 [file BMSP-78-341-s001.zip › Rcode_real_data.R]

# SECTION 5 of the paper
library(MCMCpack) # contains the data set PErisk
set.seed(12345)
data(PErisk)
attach(PErisk)
gdpw    <- gdpw2
prsexp  <- as.numeric(prsexp2)-1
prscorr <- as.numeric(prscorr2)-1
table(prsexp)
table(prscorr)
#
def.par = par()
par(mfrow=c(2,2), mai=c(0.75,0.75,0.1,0.1))
# scatter-plots
plot(prsexp,gdpw)
plot(prscorr,gdpw)
# scatter-plots obtained by re-ordering in the same (ascending) order the values of the two variables
plot(sort(prsexp), sort(gdpw), xlab="sorted prsexp", ylab="gdpw")
plot(sort(prscorr), sort(gdpw), xlab="sorted prscorr", ylab="gdpw")
par(def.par)
#
O1 <- prsexp
O2 <- prscorr
cor(O1, gdpw2)
cor(O2, gdpw2)
# maximum point-polyserial correlation
# obtained by re-ordering in the same (ascending) order the values of the two variables
cor(sort(O1), sort(gdpw2))
cor(sort(O2), sort(gdpw2))
boxplot(gdpw2)
library(moments)
skewness(gdpw2) # sample skewness
kurtosis(gdpw2) # sample kurtosis
library(KScorrect)
# for implementing the "corrected" Kolmogorov-Smirnov test
# with the unknown parameters of the null distribution estimated through the maximum likelihood method
LcKS(gdpw2,"pnorm") # testing the normal distribution
LcKS(gdpw2,"punif") # testing the uniform distribution
